# Supplementary material for: A versatile soluble siglec scaffold for sensitive and quantitative detection of glycan ligands
Source: Nat Commun. 2020 Oct 9;11:5091. doi: 10.1038/s41467-020-18907-6 (PMC7547722; doi:10.1038/s41467-020-18907-6)
Supplement: Supplementary file 4 — Source Data [file 41467_2020_18907_MOESM4_ESM.xlsx]

## Sheet: Figure 1
Figure 1c
	Strep-Tactin	Supernatant	1:10	1:5	1:2.5	1:1	2.5:1	5:1	10:1	Supernatant	1:10	1:5	1:2.5	1:1	2.5:1	5:1	10:1
Siglec-1-Fc Binding	203	7560	163	183	185	193	218	396	1511	9657	188	268	2903	8235	38194	79848	2131
	198	7040	180	187	191	198	222	393	1395	8596	189	285	2754	6395	40281	83364	2073
	195	7349	165	177	174	216	220	397	1589	10822	198	259	2428	8618	33820	62129	2032
Figure 1d
	ST	WT	R116A
Siglec-1-Fc Binding	80.6	13728	67.9
	84.7	4270	72.2
	93.1	9134	70.4
Figure 1e
	ahIgG1			ST
	ahIgG1	2-Step	Precomplex	ST	2-Step	Precomplex
CD33-Fc Binding	93	68.6	1128	106	123	2296
	93.1	117	1138	108	71	2319
	91.2	71.1	1123	105	124	2285

## Sheet: Figure 2
Figure 2
	ST			Sig-1 WT			Sig-1 R116A			Sig-2 WT			Sig-2 R120A			Sig-3 WT			Sig-3 R119A			Sig-4 WT			Sig-4 R118A			Sig-5 WT			Sig-5 R124A			Sig-6 WT			Sig-6 R122A			Sig-7 WT			Sig-7 R124A			Sig-8 WT			Sig-8 R128A
HEK	96	84	82	3196	2942	2935	70.6	74.5	74.5	2802	2755	2735	82	83.5	84.2	81.1	86.5	89.5	86.5	94.1	92.2	73.5	77.5	79.6	60.6	63.7	65.2	207	211	213	75.9	80.4	82.8	121	126	125	63.7	69.9	72.2	1434	1400	1371	85	88.7	91	179	184	186	70.7
K562	87.9	86.5	86.5	320	342	357	121	103	98.7	649	628	640	78.6	79.1	85.6	2124	2176	2203	73.5	79.6	81.1	212	242	248	100	99.1	89.5	270	291	314	60	65.2	66.7	300	335	339	61.5	67.6	70.6	1304	1322	1310	103	99.8	101	78.9	94.8	98	133
U937	87.2	90.2	90.2	5651	5395	5355	132	141	143	2894	2922	2873	221	216	225	885	984	911	103	139	125	109	118	117	87.2	88.8	92.7	1005	1111	1114	85	91.9	91.9	251	268	276	107	115	114	15843	15804	15495	137	149	150	95.4	106	106	94.6
Jurkat	81.9	74.2	73.7	1247	1154	1124	78.1	86.4	89.7	6627	6498	6294	103	102	94	137	143	152	101	105	109	217	141	144	60.7	64.4	66.1	267	280	286	75.2	80.5	83.5	102	109	112	97.2	98.6	100	217	221	228	90.2	95.5	99.5	103	112	116	80.5
A549	117	114	97.7	34003	35167	34331	131	122	127	38817	38817	39383	95.1	88.7	88.7	1154	1193	1095	196	195	188	174	174	171	105	103	103	270	275	275	222	212	217	970	950	890	236	242	230	970	950	890	129	134	129	419	413	414	123
HuH7	111	110	104	16986	17328	16902	75.6	75.6	74.6	10254	10027	10408	75.6	74.6	77.4	913	959	949	85.3	88.8	87.9	92.2	94.1	90.6	80	80	78.2	6105	6111	6106	90.6	94.1	90.6	97.6	97.6	99.2	92.2	92.2	95	1080	1086	1047	105	105	105	689	737	711	92.2
[truncated: 41 more columns]

## Sheet: Figure 3
Figure 3d
	ST			Sig-1 WT			Sig-1 R116A			Sig-2 WT			Sig-2 R120A			Sig-3 WT			Sig-3 R119A			Sig-4 WT			Sig-4 R118A			Sig-6 WT			Sig-6 R122A			Sig-7 WT			Sig-7 R124A			Sig-8 WT			Sig-8 R128A			Sig-9 WT			Sig-9 R120A
Neutrophils	-16.2	-18.4	-17.5	5964	6446	7080	46.2	-28.2	15.4	442	323	326	43.6	-30.8	15.4	5256	5239	5246	27	-33.4	14.1	0	5.24	12.4	43.6	21	15	4202	5029	6703	18	55.2	20.5	182	-38.5	370	46.2	51.8	78.1	-6.42	5.17	8.54	38.5	12.4	5.83	38.5	54.4	91.1	27
Monocytes	30.1	19.9	23.3	15206	17205	17820	99	-8.98	55.2	32099	17165	17085	100	-8.98	53.9	2000	2641	2364	74.5	-10.3	64.2	41.1	28.1	22.4	107	69	85.5	13023	15672	15348	55.2	118	5.13	4116	7111	3612	56.5	99	6.42	42.4	56.7	58.8	97.7	42.1	63.5	817	620	582	53.9
NK	2.91	0	-0.97	6146	6896	6777	35.9	-15.4	15.4	9054	11881	7512	32.1	-14.1	18	1159	999	1036	3.81	-14.1	12.8	14.1	55	51.4	39.8	45.1	57.4	10650	12129	10895	16.7	35.9	8.98	10772	13357	15277	14.1	38.5	10.3	10.3	45.1	87.1	32.1	46.5	41.2	28.2	12.4	56.1	21.8
B-cells	31.5	19.4	11.6	2396	3089	3959	47.5	87.4	32.1	21563	16420	16966	50.1	6.42	30.8	403	379	383	147	5.13	27	21.8	12.4	2.1	46.2	50.1	12.6	23763	25458	29236	37.2	55.2	5.13	106	44.9	209	52.4	51.4	53.1	3.85	6.21	12.4	41.1	12.5	42.1	41.1	60.5	47.1	21.8
T-cells	1.45	-2.91	-3.88	674	781	1225	27	-15.4	12.8	8524	7529	6321	27	-12.8	14.1	591	533	532	11.6	-14.1	8.98	10.3	12.5	26.3	29.5	42.3	64.2	11120	10578	12018	11.69	30.8	11.6	7221	8299	7612	7.7	27	12.8	24.4	12.5	46.3	20.5	10.3	64.2	5.13	2.1	12.6	19.3
Basophils	38.4	28.1	15	6689	10087	8913	71.9	14.1	50.1	7095	5737	7049	80.9	-2.57	37.2	23.1	25.4	40.3	73.2	10.3	39.8	37.2	75.8	51.4	75.8	65.1	48.1	6067	3386	6806	46.2	83.5	7.07	19031	11351	17531	41.1	57.8	2.57	65.5	42.1	65.4	38.5	41.6	74.4	1206	1018	1145	48.8
Eosinophils	-40.8	-56	-49.1	6674	8099	6573	38.5	-43.6	-2.57	17205	19392	16154	38.5	-46.2	1.28	620	122	450	15.4	-50.1	11.6	15.4	2.68	4.99	28.4	54.2	67.7	1677	3372	2017	1.28	47.5	59.1	617	506	1004	-1.28	37.2	6.04	23.1	61.1	12.4	25.7	26.1	45	29.3	64.5	78.3	20.5
pDC	17.6	41.8	26.2	24860	30670	322253	62.9	18	51.4	9197	9136	6363	88.7	1.28	41.1	39.8	35.9	8.98	43.6	23.1	53.9	61.6	80.9	74.5	112	5.13	69.4	16995	11613	15312	93.8	2.57	50.1	14184	14743	14741	57.8	10.3	41.1	61.6	69.4	82.2	74.5	11.6	48.8	273	318	483	66.8
cDC	8.72	-4.36	4.36	8933	9729	19301	61.6	-10.3	28.2	8262	8505	8117	70.6	-16.7	16.7	5.13	1.28	2.57	28.2	-2.85	34.7	18	18	19.3	57.8	-16.7	34.7	18853	18720	20280	69.4	-15.4	37.2	16535	20232	14584	70.6	-20.5	24.4	46.2	41.1	48.8	60.4	-24.4	18	47.5	33.4	80.9	47.5
Figure 3e
		2-Step		Precomplex
	ST	WT	R120A	WT	R120A
Siglec-1-Fc binding	34.9	2381	58.4	6084	20.4
	34.1	2587	51.3	7028	70
	29.1	2694	28.2	8142	29.5
Figure 3f
		2-Step		Precomplex
	ST	WT	R124A	WT	R124A
Siglec-7-Fc Binding	4.52	226	9.54	1095	7.88
	1.87	230	11.2	1634	10.8
	1.9	225	9.54	2178	18.7
Figure 3g
		2-Step		Precomplex
	ST	WT	R120A	WT	R120A
Siglec-9-Fc Binding	32.1	124	43.3	763	42
	34.1	120	45.1	892	53.2
	37.2	135	40.9	840	47.5
[truncated: 26 more columns]

## Sheet: Figure 4
Figure 4a
	ST			Sig-1 WT			Sig-1 R116A			Sig-2 WT			Sig-2 R120A			Sig-3 WT			Sig-3 R119A			Sig-4 WT			Sig-4 R118A			Sig-5 WT			Sig-5 R124A			Sig-6 WT			Sig-6 R122A			Sig-7 WT			Sig-7 R124A			Sig-8 WT			Sig-8 R128A
BT549	122	121	124	29917	28121	27096	111	113	117	442	457	433	155	153	152	3371	3347	3196	140	148	151	1017	1001	1003	155	148	141	1970	1989	2003	142	139	136	3412	3635	3396	135	136	129	5239	4786	4716	114	117	118	149	153	148	101
MCF7	100	103	151	140	138	138	107	111	111	112	118	129	112	114	114	166	208	200	107	105	113	207	262	269	111	109	112	142	136	143	120	116	121	140	140	102	112	116	116	977	977	938	121	126	130	130	123	129	129
T47D	107	96.9	91.6	1477	1470	1439	87.2	90.8	89.7	368	345	578	90.8	84.5	91.6	2237	2242	2725	88.8	95.2	95.2	574	511	927	92.4	92.4	91.6	109	107	105	96.9	108	102	284	260	700	120	115	117	10188	9627	19789	116	117	119	276	283	267	86.1
MDA-MB-468	91.6	91.6	92.4	5805	5624	5583	80.8	82.6	86.1	259	262	260	82.6	89.7	86.1	472	470	472	85.3	88	88.8	562	557	553	92.4	95.2	93.3	739	702	713	103	107	106	4320	4288	4362	95.2	96.9	99.5	165	163	165	155	154	158	128	129	128	125
MDA-MB-231	110	109	113	3344	3227	3159	115	123	132	194	191	181	133	132	127	1527	1503	1551	133	138	133	468	470	451	141	154	149	129	129	148	150	155	147	776	808	764	175	173	175	1770	1780	1590	165	175	187	353	353	335	154
ZR-75-1	192	188	183	29096	26747	31573	226	235	249	5498	5186	5275	222	223	234	412	428	410	212	223	240	9968	10042	11300	212	285	210	306	343	341	228	253	246	324	379	345	245	262	281	1167	1138	1130	229	258	236	406	405	431	269
HS578T	154	153	118	20622	20167	18218	130	128	135	581	590	556	137	142	142	243	246	252	127	130	127	10910	10803	10565	132	134	135	4234	4874	5134	146	143	148	4013	3840	3935	142	143	135	17949	17596	16662	148	144	145	314	315	310	127
[truncated: 38 more columns]

## Sheet: Figure 6
Figure 6a
	WT			+Neu-S			+Neu-A
	ST	WT	R119A	ST	WT	R119A	ST	WT	R119A
CD33-Fc Binding	85.8	654	77.3	147	461	92.4	85.8	76.4	106
	83.1	746	79	130	534	95.2	83.1	77.3	114
	81.4	736	79	148	547	95.2	81.4	97.6	114
Figure 6b
	WT			+Neu-S			+Neu-A
	ST	WT	R119A	ST	WT	R119A	ST	WT	R119A
CD33-Fc Binding	85.8	654	77.3	147	185	73	85.8	73	74
	83.1	746	79	130	240	72.1	83.1	73	74
	81.4	736	79	148	227	68.7	81.4	76.4	74.9
Figure 6c
	WT			+Neu-S			+Neu-A
	ST	WT	R119A	ST	WT	R119A	ST	WT	R119A
CD33-Fc Binding	23.5	1833	42.3	19.5	669	20.1	22.6	45.7	10.7
	40.6	2121	56.8	20.1	700	40.6	30.5	69.8	20.5
	36.1	2727	61	27.5	727	30.5	32.4	55.5	25.6
Figure 6e
	Naked liposome			1% liposome
WT	95.3	97.7	96.9	137	140	161
+ Neu-S	95.3	95.3	97.7	940	1056	1051
+ Neu-A	96.9	106	101	2081	2306	2325
Figure 6f
	Naked liposome			1% liposome
Monocytes	12.57	16.3	14.6	129	127	100
Monocytes + Neu-S	21.7	16.8	18	1258	1255	1341
Monocytes + Neu-A	21.1	16.8	21.5	1990	2035	2058

## Sheet: Supplementary Figures
Supplementary Figure 1b
	ST	Day 1	Day 4	Day 8	Day 11
Absorbance	73.9	272	1750	2959	1778
	87.7	218	1702	2896	1658
	77.2	214	1721	2658	1895
Supplementary Figure 2b
	ST	Supernatant	HisTrap	Double Purified
Siglec-6-Fc Binding	111	301	236	616
	110	399	240	606
	107	291	236	439
Supplementary Figure 2c
	Strep-Tactin	Before Lyo	After Lyo
Siglec-6-Fc Binding	103	730	616
	98.3	749	627
	102	752	657
Supplementary Figure 3c
	Strep-Tactin-AF647			IBA Strep-Tactin-AF647
	ST	WT	R120A	ST	WT	R120A
Siglec-1-Fc Binding	74.5	60050	113	96	69678	171
	87.4	69904	136	84.8	74246	149
	77.1	57476	113	91.2	69099	143
Supplementary Figure 4a
	Streptavidin			Strep-Tactin
	Streptavidin	2-Step	Precomplex	Strep-Tactin	2-Step	Precomplex
Siglec-1-Fc Binding	150	115	138	203	396	79848
	128	115	142	198	393	83364
	134	124	139	195	397	62129
Supplementary Figure 4b
	Strep-Tactin	Sig-1-Fc WT	Sig-1-Fc R116A	Strep-Tactin	Sig-1-Fc WT	Sig-1-Fc R116A	Strep-Tactin	Sig-1-Fc WT	Sig-1-Fc R116A	Strep-Tactin	Sig-1-Fc WT	Sig-1-Fc R116A	Strep-Tactin	Sig-1-Fc WT	Sig-1-Fc R116A
Amount of Siglec (ug/mL)	3.75	3.75	3.75	7.5	7.5	7.5	15	15	15	30	30	30	60	60	60
Binding	51.2	270	54.5	55.4	2720	57.9	80.6	13728	67.9	144	51115	133	235	183000	157
	49.5	197	53.7	62.1	2803	62.1	84.7	4270	72.2	160	21709	128	242	156000	165
	49.5	299	57.1	67.9	3429	64.6	93.1	9134	70.4	173	117000	148	259	187000	148
Supplementary Figure 5a
Fraction	1	2	3	4	5	6	7	8	9	10	11	12	13	14	15	16	17	18	19	20	21	22	23	24	25	26	27	28	29	30	31	32	33	34	35	36	37	38	39	40	41	42	43	44	45	46	47	48	49
Absorbance	1934	1804	1903	2392	2138	2324	1964	1786	2096	2156	2080	2392	1316	1482	1482	2023	2091	2158	2139	1327	1709	1962	1476	1548	1635	2191	2481	2153	1948	2372	2537	1722	2116	2397	3043	3308	7649	13238	78862	407016	877922	832564	580527	530138	416428	341805	375588	353896	325369
Supplementary Figure 5c
Fraction	1	2	3	4	5	6	7	8	9	10	11	12	13	14	15	16	17	18	19	20	21	22	23	24	25	26	27	28	29	30	31	32	33	34	35	36	37	38	39	40	41	42	43	44	45	46	47	48	49
Siglec-7-Fc Binding	41.5	40.8	41.5	41.5	41.5	44.9	41.6	41.5	44.9	53	41.5	40.8	41.5	41.5	40.8	41.5	41.5	41.5	44.9	55.6	41.5	40.8	41.5	41.5	41.5	44.9	49.1	41.5	44.9	51.2	41.5	40.8	41.5	41.5	41.5	44.9	61.9	86.6	105	105	116	123	129	119	119	104	89.1	81.5	68.6
Supplementary Figure 5d
Fraction	1	2	3	4	5	6	7	8	9	10	11	12	13	14	15	16	17	18	19	20	21	22	23	24	25	26	27	28	29	30	31	32	33	34	35	36	37	38	39	40	41	42	43	44	45	46	47	48	49
Siglec-7-Fc Binding	52	54	50	57	59	52	54	54	54	53	53	56	54	55	52	58	59	60	54	62	57	64	61	57	51	59	51	54	59	51	69	52	50	79	80	76	80	81	90	101	203	230	151	149	144	131	101	50	51
Supplementary Figure 7a
	-Neuraminidase	+Neuraminidase	-Neuraminidase	+Neuraminidase	-Neuraminidase	+Neuraminidase	-Neuraminidase	+Neuraminidase
	ST		Siglec-1		Siglec-2		Siglec-7
Binding	70.4	65.9	487	214	2128	88.8	2847	93.9
	68.4	64.2	422	214	1497	91.5	2231	94.8
	69.3	64.2	412	218	1576	90.6	1409	94.8
Supplementary Figure 7b
	HEK WT	HEK CMASKO	HEK WT	HEK CMASKO	HEK WT	HEK CMASKO	HEK WT	HEK CMASKO
	ST		Siglec-1		Siglec-2		Siglec-7
Binding	94.6	93.5	4683	54	631	86	649	62.8
	94.6	98.8	4470	51.5	654	86	707	67.9
	94.6	98	4776	54	721	84.2	582	60.2
Supplementary Figure 8a
	PBS	5	0.625	0.08	0.01	Siglec-1 WT	Siglec-11 WT
Absorabance	0.3301	2.0264	1.8308	1.6507	1.1023	1.7697	1.7426
	0.2823	2.013	1.8232	1.8496	1.0838	1.7574	1.7629
	0.4908	1.996	1.9386	1.8082	1.3289	1.767	1.7165
Supplementary Figure 8b
	Unstained	- Block	+ Block
Neutrophils	61.7	177	283
T-cells	8.16	29.3	21
B-cells	2.55	102	61.2
Supplementary Figure 12
	ST			Sig-1 WT			Sig-1 R116A			Sig-2 WT			Sig-2 R120A			Sig-3 WT			Sig-3 R119A			Sig-4 WT			Sig-4 R118A			Sig-6 WT			Sig-6 R122A			Sig-7 WT			Sig-7 R124A			Sig-8 WT			Sig-8 R128A			Sig-9 WT			Sig-9 R120A
Neutrophils	-16.2	-15.4	-16.7	4486	4475	3042	17.2	10.6	13.9	1546	1009	1202	24.3	19	18.1	256	239	246	20.7	30.4	24.9	-23	-27	-21.3	-16.1	-16.7	-23.6	97.4	126	105	-9.76	-6.89	-5.74	101	78.5	63.7	10.1	1.12	11.5	129	96.8	140	-13.8	-28.2	-29.9	-46	-40.3	-37.3	-24.1
Monocytes	22	29.53	19.3	21919	20527	14976	9.46	1.48	5.91	7220	4909	5535	11.2	24.3	21	2077	1887	1967	22.5	51.6	43.8	6.89	6.32	9.76	38	38	34.5	488	439	501	6.89	11.5	14.4	678	518	420	7.43	2.68	5.18	98.6	72.8	85.6	15.5	9.76	8.04	6.89	7.47	3.45	10.3
NK	12.9	2.57	0	5522	5412	3602	4.14	1.56	2.66	2198	1487	1573	2.9	1.3	2.07	1159	999	1036	16.9	14.2	13.6	0.57	-1.15	-0.57	1.72	0.57	-1.72	4124	3165	3957	-6.89	-4.02	-6.32	1744	1554	1348	1.26	1.99	1.13	5.74	1.15	-1.72	4.43	1.18	2.36	-35.6	-16.1	-21.3	0.57
B-cells	11.6	30.8	19.3	2901	2930	1943	6.21	2.36	2.18	9860	9423	8608	191	203	150	403	379	383	24.9	27	31.3	0.57	-0.57	2.87	6.32	5.17	2.87	2177	1822	2135	21.3	23.6	25.3	2513	2140	1648	8.11	1.36	3.18	121	108	118	3.45	-1.72	-2.87	-13.2	-10.9	-24.1	0
T-cells	-4.15	-1.28	-3.85	2215	2391	1293	5.32	4.73	4.14	4577	2982	3368	8.28	6.21	1.591	591	533	532	9.87	7.5	8.87	-4.02	-4.59	-2.87	-2.87	-3.45	-5.17	4640	3780	4512	-10.3	-9.19	-9.76	1253	1044	873	2.32	2.93	4.67	4.43	2.95	3.25	6.21	2.36	4.73	-24.1	-19.5	-23	-1.15
Supplementary Figure 22a
		WT		+Neu-S		+Neu-A
	ST	WT	R119A	WT	R119A	WT	R119A
Siglec-1-Fc Binding	92.7	629	54.8	61.7	54.8	65.3	43.8
	43.8	655	67.8	61.7	39.5	62.5	65.3
	34.3	613	70.4	64.5	43.2	62.5	55.4
Supplementary Figure 22b
		WT		ST6Gal1 KO		ST6Gal1 KO +Neu-S
	ST	WT	R119A	WT	R119A	WT	R119A
Siglec-1-Fc Binding	92.7	629	54.8	691	41.1	122	40
	43.8	655	67.8	652	32.4	117	52.3
	34.3	613	70.4	733	41.2	119	56.8
Supplementary Figure 22c
		WT		+Neu-S		+Neu-A
	ST	WT	R119A	WT	R119A	WT	R119A
CD22-Fc Binding	37.3	2990	40	2860	36.5	38.2	38.2
	38.2	3244	39	2797	35.5	37.3	37.3
	38.2	2770	39	2749	37.3	38.2	37.3
Supplementary Figure 22d
		WT		ST6Gal1 KO		ST6Gal1 KO +Neu-S
	ST	WT	R119A	WT	R119A	WT	R119A
CD22-Fc Binding	37.3	2990	40	159	40.8	122	40
	38.2	3244	39	163	40	117	52.3
	38.2	2770	39	162	42.7	119	56.8
[truncated: 71 more columns]
